# Supplementary material for: Causal relationship between hormone levels and lung cancer: a Mendelian randomization study
Source: Front Endocrinol (Lausanne). 2025 Feb 13;16:1462531. doi: 10.3389/fendo.2025.1462531 (PMC11864934; doi:10.3389/fendo.2025.1462531)
Supplement: Supplementary file 1 [file Table1.xlsx]

## Sheet: Forward data
id.exposure	id.outcome	outcome	exposure	method	nsnp	b	se	pval	lo_ci	up_ci	or	or_lci95	or_uci95
ebi-a-GCST90012103	ebi-a-GCST004750	Squamous cell lung carcinoma || id:ebi-a-GCST004750	Bioavailable testosterone levels || id:ebi-a-GCST90012103	MR Egger	74	-0.149732	0.165415	0.368384	-0.473946	0.174482	0.860938	0.622541	1.19063
ebi-a-GCST90012103	ebi-a-GCST004750	Squamous cell lung carcinoma || id:ebi-a-GCST004750	Bioavailable testosterone levels || id:ebi-a-GCST90012103	MR IVW	74	-0.183531	0.0797225	0.0213285	-0.339787	-0.0272745	0.832326	0.711922	0.973094
ebi-a-GCST90012103	ebi-a-GCST004750	Squamous cell lung carcinoma || id:ebi-a-GCST004750	Bioavailable testosterone levels || id:ebi-a-GCST90012103	Weighted mode	74	-0.301813	0.163668	0.0692333	-0.622603	0.0189769	0.739476	0.536546	1.01916
ebi-a-GCST90012103	ebi-a-GCST004750	Squamous cell lung carcinoma || id:ebi-a-GCST004750	Bioavailable testosterone levels || id:ebi-a-GCST90012103	Weighted median	74	-0.276692	0.128577	0.0314014	-0.528704	-0.0246802	0.758288	0.589368	0.975622
ebi-a-GCST90012103	ebi-a-GCST004750	Squamous cell lung carcinoma || id:ebi-a-GCST004750	Bioavailable testosterone levels || id:ebi-a-GCST90012103	Simple mode	74	-0.480454	0.247133	0.0557363	-0.964836	0.00392728	0.618502	0.381046	1.00394
ukb-d-30800_irnt	ebi-a-GCST004750	Squamous cell lung carcinoma || id:ebi-a-GCST004750	|| id:ukb-d-30800_irnt	MR Egger	9	0.0714616	0.574651	0.904529	-1.05485	1.19778	1.07408	0.348243	3.31274
ukb-d-30800_irnt	ebi-a-GCST004750	Squamous cell lung carcinoma || id:ebi-a-GCST004750	|| id:ukb-d-30800_irnt	MR IVW	9	-0.619777	0.274247	0.023826	-1.1573	-0.0822532	0.538064	0.314333	0.921039
ukb-d-30800_irnt	ebi-a-GCST004750	Squamous cell lung carcinoma || id:ebi-a-GCST004750	|| id:ukb-d-30800_irnt	Weighted mode	9	-0.387231	0.487106	0.449575	-1.34196	0.567497	0.678934	0.261333	1.76385
ukb-d-30800_irnt	ebi-a-GCST004750	Squamous cell lung carcinoma || id:ebi-a-GCST004750	|| id:ukb-d-30800_irnt	Weighted median	9	-0.391019	0.355546	0.271432	-1.08789	0.305852	0.676367	0.336927	1.35778
ukb-d-30800_irnt	ebi-a-GCST004750	Squamous cell lung carcinoma || id:ebi-a-GCST004750	|| id:ukb-d-30800_irnt	Simple mode	9	-0.416475	0.502722	0.431442	-1.40181	0.568861	0.659367	0.246151	1.76625
prot-a-3102	ebi-a-GCST004750	Squamous cell lung carcinoma || id:ebi-a-GCST004750	|| id:prot-a-3102	MR Egger	18	-0.280555	0.111336	0.0227439	-0.498773	-0.0623376	0.755364	0.607275	0.939566
prot-a-3102	ebi-a-GCST004750	Squamous cell lung carcinoma || id:ebi-a-GCST004750	|| id:prot-a-3102	MR IVW	18	-0.0291174	0.0472375	0.537627	-0.121703	0.063468	0.971302	0.885411	1.06553
prot-a-3102	ebi-a-GCST004750	Squamous cell lung carcinoma || id:ebi-a-GCST004750	|| id:prot-a-3102	Weighted mode	18	-0.0654872	0.0909752	0.481406	-0.243799	0.112824	0.936611	0.783645	1.11944
prot-a-3102	ebi-a-GCST004750	Squamous cell lung carcinoma || id:ebi-a-GCST004750	|| id:prot-a-3102	Weighted median	18	-0.0605122	0.0555728	0.276206	-0.169435	0.0484104	0.941282	0.844142	1.0496
prot-a-3102	ebi-a-GCST004750	Squamous cell lung carcinoma || id:ebi-a-GCST004750	|| id:prot-a-3102	Simple mode	18	-0.0632097	0.10952	0.5714	-0.277868	0.151449	0.938747	0.757397	1.16352
ieu-b-116	ebi-a-GCST004750	Squamous cell lung carcinoma || id:ebi-a-GCST004750	|| id:ieu-b-116	MR Egger	27	-0.726789	1.29009	0.578206	-3.25536	1.80178	0.483459	0.0385669	6.06044
ieu-b-116	ebi-a-GCST004750	Squamous cell lung carcinoma || id:ebi-a-GCST004750	|| id:ieu-b-116	MR IVW	27	0.590158	0.299899	0.0490847	0.00235574	1.17796	1.80427	1.00236	3.24774
ieu-b-116	ebi-a-GCST004750	Squamous cell lung carcinoma || id:ebi-a-GCST004750	|| id:ieu-b-116	Weighted mode	27	0.587929	0.70722	0.41336	-0.798222	1.97408	1.80026	0.450129	7.19999
ieu-b-116	ebi-a-GCST004750	Squamous cell lung carcinoma || id:ebi-a-GCST004750	|| id:ieu-b-116	Weighted median	27	0.526547	0.404294	0.192784	-0.265869	1.31896	1.69308	0.76654	3.73954
ieu-b-116	ebi-a-GCST004750	Squamous cell lung carcinoma || id:ebi-a-GCST004750	|| id:ieu-b-116	Simple mode	27	0.632159	0.791716	0.431833	-0.919605	2.18392	1.88167	0.398677	8.88108
prot-a-2431	ebi-a-GCST004750	Squamous cell lung carcinoma || id:ebi-a-GCST004750	|| id:prot-a-2431	MR Egger	3	-0.020567	0.236239	0.944715	-0.483596	0.442462	0.979643	0.616562	1.55654
prot-a-2431	ebi-a-GCST004750	Squamous cell lung carcinoma || id:ebi-a-GCST004750	|| id:prot-a-2431	MR IVW	3	0.171167	0.080138	0.0326877	0.0140962	0.328237	1.18669	1.0142	1.38852
prot-a-2431	ebi-a-GCST004750	Squamous cell lung carcinoma || id:ebi-a-GCST004750	|| id:prot-a-2431	Weighted mode	3	0.113242	0.122098	0.451595	-0.12607	0.352553	1.1199	0.881553	1.4227
prot-a-2431	ebi-a-GCST004750	Squamous cell lung carcinoma || id:ebi-a-GCST004750	|| id:prot-a-2431	Weighted median	3	0.130114	0.10461	0.213573	-0.0749214	0.335149	1.13896	0.927816	1.39815
prot-a-2431	ebi-a-GCST004750	Squamous cell lung carcinoma || id:ebi-a-GCST004750	|| id:prot-a-2431	Simple mode	3	0.115906	0.123839	0.44811	-0.12682	0.358631	1.12289	0.880892	1.43137
prot-a-2088	ebi-a-GCST004750	Squamous cell lung carcinoma || id:ebi-a-GCST004750	|| id:prot-a-2088	MR Egger	12	0.0196127	0.131321	0.884247	-0.237777	0.277003	1.01981	0.788378	1.31917
prot-a-2088	ebi-a-GCST004750	Squamous cell lung carcinoma || id:ebi-a-GCST004750	|| id:prot-a-2088	MR IVW	12	0.0990549	0.0494369	0.045106	0.00215865	0.195951	1.10413	1.00216	1.21647
prot-a-2088	ebi-a-GCST004750	Squamous cell lung carcinoma || id:ebi-a-GCST004750	|| id:prot-a-2088	Weighted mode	12	0.0234814	0.100546	0.819633	-0.173589	0.220552	1.02376	0.840642	1.24676
prot-a-2088	ebi-a-GCST004750	Squamous cell lung carcinoma || id:ebi-a-GCST004750	|| id:prot-a-2088	Weighted median	12	0.0552718	0.0664687	0.405665	-0.0750069	0.18555	1.05683	0.927737	1.20388
prot-a-2088	ebi-a-GCST004750	Squamous cell lung carcinoma || id:ebi-a-GCST004750	|| id:prot-a-2088	Simple mode	12	0.0161717	0.122061	0.89699	-0.223068	0.255411	1.0163	0.800061	1.29099

## Sheet: Backward data
id.exposure	id.outcome	outcome	exposure	method	nsnp	b	se	pval	lo_ci	up_ci	or	or_lci95	or_uci95
ebi-a-GCST004750	ebi-a-GCST90012103	Bioavailable testosterone levels || id:ebi-a-GCST90012103	Squamous cell lung carcinoma || id:ebi-a-GCST004750	MR Egger	7	-0.0482107	0.0428078	0.311208	-0.132114	0.0356927	0.952933	0.876241	1.03634
ebi-a-GCST004750	ebi-a-GCST90012103	Bioavailable testosterone levels || id:ebi-a-GCST90012103	Squamous cell lung carcinoma || id:ebi-a-GCST004750	MR IVW	7	-0.0185198	0.0137068	0.176652	-0.0453852	0.00834561	0.981651	0.955629	1.00838
ebi-a-GCST004750	ebi-a-GCST90012103	Bioavailable testosterone levels || id:ebi-a-GCST90012103	Squamous cell lung carcinoma || id:ebi-a-GCST004750	Weighted mode	7	-0.00264954	0.0103475	0.80646	-0.0229306	0.0176315	0.997354	0.97733	1.01779
ebi-a-GCST004750	ebi-a-GCST90012103	Bioavailable testosterone levels || id:ebi-a-GCST90012103	Squamous cell lung carcinoma || id:ebi-a-GCST004750	Weighted median	7	-0.00939216	0.00942743	0.319124	-0.0278699	0.0090856	0.990652	0.972515	1.00913
ebi-a-GCST004750	ebi-a-GCST90012103	Bioavailable testosterone levels || id:ebi-a-GCST90012103	Squamous cell lung carcinoma || id:ebi-a-GCST004750	Simple mode	7	-0.0017012	0.0119748	0.891679	-0.0251719	0.0217695	0.9983	0.975142	1.02201
ebi-a-GCST004750	ukb-d-30800_irnt	Oestradiol || id:ukb-d-30800_irnt	Squamous cell lung carcinoma || id:ebi-a-GCST004750	MR Egger	7	-0.0257329	0.0536515	0.651735	-0.13089	0.0794241	0.974595	0.877314	1.08266
ebi-a-GCST004750	ukb-d-30800_irnt	Oestradiol || id:ukb-d-30800_irnt	Squamous cell lung carcinoma || id:ebi-a-GCST004750	MR IVW	7	-0.0217785	0.0160477	0.174746	-0.0532321	0.00967502	0.978457	0.94816	1.00972
ebi-a-GCST004750	ukb-d-30800_irnt	Oestradiol || id:ukb-d-30800_irnt	Squamous cell lung carcinoma || id:ebi-a-GCST004750	Weighted mode	7	-0.00189948	0.0211051	0.931216	-0.0432655	0.0394666	0.998102	0.957657	1.04026
ebi-a-GCST004750	ukb-d-30800_irnt	Oestradiol || id:ukb-d-30800_irnt	Squamous cell lung carcinoma || id:ebi-a-GCST004750	Weighted median	7	-0.00969094	0.0155602	0.533413	-0.0401889	0.020807	0.990356	0.960608	1.02102
ebi-a-GCST004750	ukb-d-30800_irnt	Oestradiol || id:ukb-d-30800_irnt	Squamous cell lung carcinoma || id:ebi-a-GCST004750	Simple mode	7	0.0109355	0.0256017	0.684179	-0.0392437	0.0611148	1.011	0.961516	1.06302
prot-a-3102	ebi-a-GCST004750	Squamous cell lung carcinoma || id:ebi-a-GCST004750	|| id:prot-a-3102	MR Egger	4	-0.185018	0.23011	0.505752	-0.636034	0.265997	0.831089	0.529388	1.30473
prot-a-3102	ebi-a-GCST004750	Squamous cell lung carcinoma || id:ebi-a-GCST004750	|| id:prot-a-3102	MR IVW	4	-0.103087	0.0906443	0.255424	-0.28075	0.0745754	0.902048	0.755217	1.07743
prot-a-3102	ebi-a-GCST004750	Squamous cell lung carcinoma || id:ebi-a-GCST004750	|| id:prot-a-3102	Weighted mode	4	-0.0640094	0.108664	0.59724	-0.276992	0.148973	0.937996	0.758061	1.16064
prot-a-3102	ebi-a-GCST004750	Squamous cell lung carcinoma || id:ebi-a-GCST004750	|| id:prot-a-3102	Weighted median	4	-0.0741611	0.0902595	0.41128	-0.25107	0.102748	0.928522	0.777968	1.10821
prot-a-3102	ebi-a-GCST004750	Squamous cell lung carcinoma || id:ebi-a-GCST004750	|| id:prot-a-3102	Simple mode	4	-0.062261	0.128619	0.661473	-0.314355	0.189833	0.939638	0.73026	1.20905
ieu-b-116	ebi-a-GCST004750	Squamous cell lung carcinoma || id:ebi-a-GCST004750	Fasting insulin || id:ieu-b-116	MR Egger	12	0.531727	2.35158	0.825667	-4.07737	5.14082	1.70187	0.016952	170.856
ieu-b-116	ebi-a-GCST004750	Squamous cell lung carcinoma || id:ebi-a-GCST004750	Fasting insulin || id:ieu-b-116	MR IVW	12	0.579636	0.429679	0.177338	-0.262534	1.42181	1.78539	0.7691	4.1446
ieu-b-116	ebi-a-GCST004750	Squamous cell lung carcinoma || id:ebi-a-GCST004750	Fasting insulin || id:ieu-b-116	Weighted mode	12	0.566785	0.792052	0.489156	-0.985637	2.11921	1.76259	0.373201	8.32453
ieu-b-116	ebi-a-GCST004750	Squamous cell lung carcinoma || id:ebi-a-GCST004750	Fasting insulin || id:ieu-b-116	Weighted median	12	0.378626	0.519655	0.466241	-0.639899	1.39715	1.46028	0.527346	4.04366
ieu-b-116	ebi-a-GCST004750	Squamous cell lung carcinoma || id:ebi-a-GCST004750	Fasting insulin || id:ieu-b-116	Simple mode	12	0.566785	0.926554	0.553161	-1.24926	2.38283	1.76259	0.286716	10.8355
prot-a-2431	ebi-a-GCST004750	Squamous cell lung carcinoma || id:ebi-a-GCST004750	|| id:prot-a-2431	MR Egger	14	-0.0205078	0.14234	0.887831	-0.299493	0.258478	0.979701	0.741194	1.29496
prot-a-2431	ebi-a-GCST004750	Squamous cell lung carcinoma || id:ebi-a-GCST004750	|| id:prot-a-2431	MR IVW	14	0.0354421	0.0438075	0.418492	-0.0504206	0.121305	1.03608	0.950829	1.12897
prot-a-2431	ebi-a-GCST004750	Squamous cell lung carcinoma || id:ebi-a-GCST004750	|| id:prot-a-2431	Weighted mode	14	0.0268485	0.106909	0.805637	-0.182693	0.23639	1.02721	0.833024	1.26667
prot-a-2431	ebi-a-GCST004750	Squamous cell lung carcinoma || id:ebi-a-GCST004750	|| id:prot-a-2431	Weighted median	14	0.0280327	0.0620967	0.651675	-0.0936768	0.149742	1.02843	0.910577	1.16153
prot-a-2431	ebi-a-GCST004750	Squamous cell lung carcinoma || id:ebi-a-GCST004750	|| id:prot-a-2431	Simple mode	14	0.0447838	0.118851	0.712396	-0.188164	0.277731	1.0458	0.828479	1.32013
prot-a-2088	ebi-a-GCST004750	Squamous cell lung carcinoma || id:ebi-a-GCST004750	|| id:prot-a-2088	MR Egger	80	-0.0135153	0.0563094	0.810945	-0.123882	0.0968511	0.986576	0.883484	1.1017
prot-a-2088	ebi-a-GCST004750	Squamous cell lung carcinoma || id:ebi-a-GCST004750	|| id:prot-a-2088	MR IVW	80	-0.0208131	0.0223465	0.351657	-0.0646123	0.0229861	0.979402	0.937431	1.02325
prot-a-2088	ebi-a-GCST004750	Squamous cell lung carcinoma || id:ebi-a-GCST004750	|| id:prot-a-2088	Weighted mode	80	-0.0214116	0.068404	0.755093	-0.155483	0.11266	0.978816	0.856001	1.11925
prot-a-2088	ebi-a-GCST004750	Squamous cell lung carcinoma || id:ebi-a-GCST004750	|| id:prot-a-2088	Weighted median	80	-0.0103204	0.0310964	0.739978	-0.0712693	0.0506286	0.989733	0.931211	1.05193
prot-a-2088	ebi-a-GCST004750	Squamous cell lung carcinoma || id:ebi-a-GCST004750	|| id:prot-a-2088	Simple mode	80	-0.0274591	0.0792204	0.729801	-0.182731	0.127813	0.972914	0.832992	1.13634
