# Supplementary material for: Causal relationship between hormone levels and lung cancer: a Mendelian randomization study
Source: Front Endocrinol (Lausanne). 2025 Feb 13;16:1462531. doi: 10.3389/fendo.2025.1462531 (PMC11864934; doi:10.3389/fendo.2025.1462531)
Supplement: Supplementary file 2 [file Table2.xlsx]

## Sheet: Forward data
id.exposure	id.outcome	outcome	exposure	method	nsnp	b	se	pval	lo_ci	up_ci	or	or_lci95	or_uci95
prot-a-529	ebi-a-GCST004744	Lung adenocarcinoma || id:ebi-a-GCST004744	|| id:prot-a-529	MR Egger	9	-0.103423	0.0580677	0.118109	-0.217236	0.0103896	0.901745	0.80474	1.01044
prot-a-529	ebi-a-GCST004744	Lung adenocarcinoma || id:ebi-a-GCST004744	|| id:prot-a-529	MR IVW	9	-0.0780342	0.033101	0.0184004	-0.142912	-0.0131563	0.924933	0.86683	0.98693
prot-a-529	ebi-a-GCST004744	Lung adenocarcinoma || id:ebi-a-GCST004744	|| id:prot-a-529	Weighted mode	9	-0.0994018	0.0424079	0.0471247	-0.182521	-0.0162823	0.905379	0.833167	0.98385
prot-a-529	ebi-a-GCST004744	Lung adenocarcinoma || id:ebi-a-GCST004744	|| id:prot-a-529	Weighted median	9	-0.0912246	0.0413826	0.027495	-0.172335	-0.0101146	0.912813	0.841698	0.989936
prot-a-529	ebi-a-GCST004744	Lung adenocarcinoma || id:ebi-a-GCST004744	|| id:prot-a-529	Simple mode	9	-0.109813	0.0716843	0.164085	-0.250314	0.0306886	0.896002	0.778556	1.03116
ebi-a-GCST90012030	ebi-a-GCST004744	Lung adenocarcinoma || id:ebi-a-GCST004744	|| id:ebi-a-GCST90012030	MR Egger	15	-0.0884982	0.117391	0.464362	-0.318585	0.141589	0.915305	0.727177	1.1521
ebi-a-GCST90012030	ebi-a-GCST004744	Lung adenocarcinoma || id:ebi-a-GCST004744	|| id:ebi-a-GCST90012030	MR IVW	15	0.135589	0.0666856	0.0420269	0.00488499	0.266292	1.14521	1.0049	1.30512
ebi-a-GCST90012030	ebi-a-GCST004744	Lung adenocarcinoma || id:ebi-a-GCST004744	|| id:ebi-a-GCST90012030	Weighted mode	15	0.0092324	0.102076	0.929214	-0.190836	0.209301	1.00928	0.826268	1.23282
ebi-a-GCST90012030	ebi-a-GCST004744	Lung adenocarcinoma || id:ebi-a-GCST004744	|| id:ebi-a-GCST90012030	Weighted median	15	0.0305197	0.0699648	0.662681	-0.106611	0.167651	1.03099	0.898875	1.18252
ebi-a-GCST90012030	ebi-a-GCST004744	Lung adenocarcinoma || id:ebi-a-GCST004744	|| id:ebi-a-GCST90012030	Simple mode	15	0.0092324	0.122922	0.941191	-0.231694	0.250159	1.00928	0.793189	1.28423
prot-a-2429	ebi-a-GCST004744	Lung adenocarcinoma || id:ebi-a-GCST004744	|| id:prot-a-2429	MR Egger	3	-0.225067	0.201958	0.465583	-0.620904	0.170771	0.798463	0.537458	1.18622
prot-a-2429	ebi-a-GCST004744	Lung adenocarcinoma || id:ebi-a-GCST004744	|| id:prot-a-2429	MR IVW	3	-0.16114	0.0742789	0.0300534	-0.306726	-0.0155529	0.851173	0.735852	0.984567
prot-a-2429	ebi-a-GCST004744	Lung adenocarcinoma || id:ebi-a-GCST004744	|| id:prot-a-2429	Weighted mode	3	-0.182432	0.107742	0.232489	-0.393606	0.0287414	0.833241	0.67462	1.02916
prot-a-2429	ebi-a-GCST004744	Lung adenocarcinoma || id:ebi-a-GCST004744	|| id:prot-a-2429	Weighted median	3	-0.176566	0.0919253	0.0547633	-0.356739	0.00360813	0.838144	0.699955	1.00361
prot-a-2429	ebi-a-GCST004744	Lung adenocarcinoma || id:ebi-a-GCST004744	|| id:prot-a-2429	Simple mode	3	-0.183349	0.0997005	0.207292	-0.378762	0.0120639	0.832477	0.684708	1.01214
prot-a-1564	ebi-a-GCST004744	Lung adenocarcinoma || id:ebi-a-GCST004744	|| id:prot-a-1564	MR Egger	14	0.114096	0.051979	0.0485664	0.0122175	0.215975	1.12086	1.01229	1.24107
prot-a-1564	ebi-a-GCST004744	Lung adenocarcinoma || id:ebi-a-GCST004744	|| id:prot-a-1564	MR IVW	14	0.0524555	0.0310178	0.0908101	-0.00833946	0.113251	1.05386	0.991695	1.11991
prot-a-1564	ebi-a-GCST004744	Lung adenocarcinoma || id:ebi-a-GCST004744	|| id:prot-a-1564	Weighted mode	14	0.090916	0.0329829	0.0163349	0.0262696	0.155562	1.09518	1.02662	1.16831
prot-a-1564	ebi-a-GCST004744	Lung adenocarcinoma || id:ebi-a-GCST004744	|| id:prot-a-1564	Weighted median	14	0.0900076	0.0326879	0.00589545	0.0259392	0.154076	1.09418	1.02628	1.16658
prot-a-1564	ebi-a-GCST004744	Lung adenocarcinoma || id:ebi-a-GCST004744	|| id:prot-a-1564	Simple mode	14	0.0363696	0.0809484	0.660619	-0.122289	0.195028	1.03704	0.884892	1.21535
prot-a-2431	ebi-a-GCST004744	Lung adenocarcinoma || id:ebi-a-GCST004744	|| id:prot-a-2431	MR Egger	3	0.0766867	0.204504	0.771605	-0.324141	0.477514	1.0797	0.723149	1.61206
prot-a-2431	ebi-a-GCST004744	Lung adenocarcinoma || id:ebi-a-GCST004744	|| id:prot-a-2431	MR IVW	3	0.212633	0.0695637	0.00223813	0.0762882	0.348978	1.23693	1.07927	1.41762
prot-a-2431	ebi-a-GCST004744	Lung adenocarcinoma || id:ebi-a-GCST004744	|| id:prot-a-2431	Weighted mode	3	0.16946	0.105007	0.247919	-0.0363543	0.375275	1.18467	0.964299	1.45539
prot-a-2431	ebi-a-GCST004744	Lung adenocarcinoma || id:ebi-a-GCST004744	|| id:prot-a-2431	Weighted median	3	0.178507	0.0914073	0.0508351	-0.000651782	0.357665	1.19543	0.999348	1.42999
prot-a-2431	ebi-a-GCST004744	Lung adenocarcinoma || id:ebi-a-GCST004744	|| id:prot-a-2431	Simple mode	3	0.17056	0.104989	0.245752	-0.0352179	0.376338	1.18597	0.965395	1.45694

## Sheet: Backward data
id.exposure	id.outcome	outcome	exposure	method	nsnp	b	se	pval	lo_ci	up_ci	or	or_lci95	or_uci95
ebi-a-GCST004744	prot-a-529	Luteinizing hormone || id:prot-a-529	|| id:ebi-a-GCST004744	MR Egger	44	-0.0427835	0.105159	0.686189	-0.248896	0.163329	0.958119	0.779661	1.17742
ebi-a-GCST004744	prot-a-529	Luteinizing hormone || id:prot-a-529	|| id:ebi-a-GCST004744	MR IVW	44	-0.0240505	0.0410183	0.55765	-0.104446	0.0563454	0.976236	0.900823	1.05796
ebi-a-GCST004744	prot-a-529	Luteinizing hormone || id:prot-a-529	|| id:ebi-a-GCST004744	Weighted mode	44	-0.00999483	0.0805536	0.901833	-0.16788	0.14789	0.990055	0.845455	1.15939
ebi-a-GCST004744	prot-a-529	Luteinizing hormone || id:prot-a-529	|| id:ebi-a-GCST004744	Weighted median	44	-0.0154854	0.0571453	0.786405	-0.12749	0.0965195	0.984634	0.880302	1.10133
ebi-a-GCST004744	prot-a-529	Luteinizing hormone || id:prot-a-529	|| id:ebi-a-GCST004744	Simple mode	44	0.0437511	0.114276	0.703714	-0.18023	0.267732	1.04472	0.835078	1.307
ebi-a-GCST004744	ebi-a-GCST90012030	Prolactin levels || id:ebi-a-GCST90012030	|| id:ebi-a-GCST004744	MR Egger	44	-0.0564481	0.0625603	0.372043	-0.179066	0.0661701	0.945116	0.83605	1.06841
ebi-a-GCST004744	ebi-a-GCST90012030	Prolactin levels || id:ebi-a-GCST90012030	|| id:ebi-a-GCST004744	MR IVW	44	-0.0131715	0.0245081	0.590968	-0.0612075	0.0348645	0.986915	0.940628	1.03548
ebi-a-GCST004744	ebi-a-GCST90012030	Prolactin levels || id:ebi-a-GCST90012030	|| id:ebi-a-GCST004744	Weighted mode	44	-0.00656545	0.0466415	0.888714	-0.0979828	0.0848519	0.993456	0.906664	1.08856
ebi-a-GCST004744	ebi-a-GCST90012030	Prolactin levels || id:ebi-a-GCST90012030	|| id:ebi-a-GCST004744	Weighted median	44	-0.0227746	0.0376006	0.544715	-0.0964717	0.0509225	0.977483	0.908036	1.05224
ebi-a-GCST004744	ebi-a-GCST90012030	Prolactin levels || id:ebi-a-GCST90012030	|| id:ebi-a-GCST004744	Simple mode	44	0.0731235	0.0754838	0.338097	-0.0748248	0.221072	1.07586	0.927906	1.24741
ebi-a-GCST004744	prot-a-2429	Parathyroid hormone/parathyroid hormone-related peptide receptor || id:prot-a-2429	|| id:ebi-a-GCST004744	MR Egger	44	-0.0431318	0.0938258	0.648102	-0.22703	0.140767	0.957785	0.796897	1.15116
ebi-a-GCST004744	prot-a-2429	Parathyroid hormone/parathyroid hormone-related peptide receptor || id:prot-a-2429	|| id:ebi-a-GCST004744	MR IVW	44	0.0062936	0.0370125	0.864979	-0.0662509	0.0788381	1.00631	0.935896	1.08203
ebi-a-GCST004744	prot-a-2429	Parathyroid hormone/parathyroid hormone-related peptide receptor || id:prot-a-2429	|| id:ebi-a-GCST004744	Weighted mode	44	0.0391829	0.0835325	0.641386	-0.124541	0.202907	1.03996	0.882902	1.22496
ebi-a-GCST004744	prot-a-2429	Parathyroid hormone/parathyroid hormone-related peptide receptor || id:prot-a-2429	|| id:ebi-a-GCST004744	Weighted median	44	0.0318163	0.0563982	0.572661	-0.0787242	0.142357	1.03233	0.924295	1.15299
ebi-a-GCST004744	prot-a-2429	Parathyroid hormone/parathyroid hormone-related peptide receptor || id:prot-a-2429	|| id:ebi-a-GCST004744	Simple mode	44	0.0148492	0.117728	0.900215	-0.215897	0.245595	1.01496	0.805818	1.27838
ebi-a-GCST004744	prot-a-1564	Insulin receptor || id:prot-a-1564	|| id:ebi-a-GCST004744	MR Egger	44	0.00204568	0.103308	0.984295	-0.200439	0.20453	1.00205	0.818372	1.22695
ebi-a-GCST004744	prot-a-1564	Insulin receptor || id:prot-a-1564	|| id:ebi-a-GCST004744	MR IVW	44	-0.0129069	0.0402898	0.748703	-0.0918749	0.0660612	0.987176	0.912219	1.06829
ebi-a-GCST004744	prot-a-1564	Insulin receptor || id:prot-a-1564	|| id:ebi-a-GCST004744	Weighted mode	44	-0.0518492	0.0685172	0.453336	-0.186143	0.0824445	0.949472	0.830155	1.08594
ebi-a-GCST004744	prot-a-1564	Insulin receptor || id:prot-a-1564	|| id:ebi-a-GCST004744	Weighted median	44	-0.0335034	0.0544833	0.538601	-0.140291	0.0732839	0.967052	0.869106	1.07604
ebi-a-GCST004744	prot-a-1564	Insulin receptor || id:prot-a-1564	|| id:ebi-a-GCST004744	Simple mode	44	-0.098557	0.0979778	0.320085	-0.290594	0.0934795	0.906144	0.74782	1.09799
ebi-a-GCST004744	prot-a-2431	Parathyroid hormone || id:prot-a-2431	|| id:ebi-a-GCST004744	MR Egger	44	0.0313571	0.0938449	0.739939	-0.152579	0.215293	1.03185	0.858491	1.24023
ebi-a-GCST004744	prot-a-2431	Parathyroid hormone || id:prot-a-2431	|| id:ebi-a-GCST004744	MR IVW	44	-0.0325097	0.0370194	0.379846	-0.105068	0.0400483	0.968013	0.900264	1.04086
ebi-a-GCST004744	prot-a-2431	Parathyroid hormone || id:prot-a-2431	|| id:ebi-a-GCST004744	Weighted mode	44	-0.112286	0.114281	0.331329	-0.336277	0.111705	0.893789	0.714425	1.11818
ebi-a-GCST004744	prot-a-2431	Parathyroid hormone || id:prot-a-2431	|| id:ebi-a-GCST004744	Weighted median	44	-0.032332	0.0556665	0.561365	-0.141438	0.0767744	0.968185	0.868109	1.0798
ebi-a-GCST004744	prot-a-2431	Parathyroid hormone || id:prot-a-2431	|| id:ebi-a-GCST004744	Simple mode	44	-0.00844912	0.127617	0.94752	-0.258579	0.24168	0.991586	0.772148	1.27339
