# Supplementary material for: Causal relationship between hormone levels and lung cancer: a Mendelian randomization study
Source: Front Endocrinol (Lausanne). 2025 Feb 13;16:1462531. doi: 10.3389/fendo.2025.1462531 (PMC11864934; doi:10.3389/fendo.2025.1462531)
Supplement: Supplementary file 3 [file Table3.xlsx]

## Sheet: Forward data
id.exposure	id.outcome	outcome	exposure	method	nsnp	b	se	pval	lo_ci	up_ci	or	or_lci95	or_uci95
ebi-a-GCST90012113	finn-b-C3_SCLC	Small cell lung cancer || id:finn-b-C3_SCLC	Total testosterone levels || id:ebi-a-GCST90012113	MR Egger	148	-1.41962	0.560825	0.0124228	-2.51883	-0.3204	0.241807	0.0805536	0.725859
ebi-a-GCST90012113	finn-b-C3_SCLC	Small cell lung cancer || id:finn-b-C3_SCLC	Total testosterone levels || id:ebi-a-GCST90012113	MR IVW	148	-0.42157	0.322697	0.191418	-1.05406	0.210916	0.656016	0.348521	1.23481
ebi-a-GCST90012113	finn-b-C3_SCLC	Small cell lung cancer || id:finn-b-C3_SCLC	Total testosterone levels || id:ebi-a-GCST90012113	Weighted mode	148	-1.06091	0.527155	0.045992	-2.09413	-0.0276837	0.346141	0.123177	0.972696
ebi-a-GCST90012113	finn-b-C3_SCLC	Small cell lung cancer || id:finn-b-C3_SCLC	Total testosterone levels || id:ebi-a-GCST90012113	Weighted median	148	-0.487816	0.499806	0.329059	-1.46744	0.491804	0.613966	0.230515	1.63526
ebi-a-GCST90012113	finn-b-C3_SCLC	Small cell lung cancer || id:finn-b-C3_SCLC	Total testosterone levels || id:ebi-a-GCST90012113	Simple mode	148	1.27405	1.11748	0.256096	-0.916219	3.46432	3.57531	0.400029	31.9548
ebi-a-GCST90020092	finn-b-C3_SCLC	Small cell lung cancer || id:finn-b-C3_SCLC	|| id:ebi-a-GCST90020092	MR Egger	19	0.0248352	0.82693	0.97639	-1.59595	1.64562	1.02515	0.202716	5.18421
ebi-a-GCST90020092	finn-b-C3_SCLC	Small cell lung cancer || id:finn-b-C3_SCLC	|| id:ebi-a-GCST90020092	MR IVW	19	0.885297	0.397092	0.0257839	0.106997	1.6636	2.42371	1.11293	5.27827
ebi-a-GCST90020092	finn-b-C3_SCLC	Small cell lung cancer || id:finn-b-C3_SCLC	|| id:ebi-a-GCST90020092	Weighted mode	19	0.93584	0.769134	0.239416	-0.571664	2.44334	2.54935	0.564585	11.5115
ebi-a-GCST90020092	finn-b-C3_SCLC	Small cell lung cancer || id:finn-b-C3_SCLC	|| id:ebi-a-GCST90020092	Weighted median	19	0.956556	0.55349	0.0839473	-0.128283	2.0414	2.60272	0.879604	7.70135
ebi-a-GCST90020092	finn-b-C3_SCLC	Small cell lung cancer || id:finn-b-C3_SCLC	|| id:ebi-a-GCST90020092	Simple mode	19	0.242477	0.894784	0.789483	-1.5113	1.99625	1.2744	0.220623	7.36142
prot-a-529	finn-b-C3_SCLC	Small cell lung cancer || id:finn-b-C3_SCLC	|| id:prot-a-529	MR Egger	9	-0.210869	0.330273	0.543483	-0.858204	0.436465	0.80988	0.423923	1.54723
prot-a-529	finn-b-C3_SCLC	Small cell lung cancer || id:finn-b-C3_SCLC	|| id:prot-a-529	MR IVW	9	-0.559434	0.191515	0.00348795	-0.934802	-0.184065	0.571533	0.392664	0.831882
prot-a-529	finn-b-C3_SCLC	Small cell lung cancer || id:finn-b-C3_SCLC	|| id:prot-a-529	Weighted mode	9	-0.432533	0.220163	0.0850512	-0.864053	-0.00101242	0.648864	0.421451	0.998988
prot-a-529	finn-b-C3_SCLC	Small cell lung cancer || id:finn-b-C3_SCLC	|| id:prot-a-529	Weighted median	9	-0.450546	0.220167	0.0407183	-0.882073	-0.0190195	0.63728	0.413924	0.98116
prot-a-529	finn-b-C3_SCLC	Small cell lung cancer || id:finn-b-C3_SCLC	|| id:prot-a-529	Simple mode	9	-0.662437	0.508159	0.228631	-1.65843	0.333555	0.515593	0.190438	1.39592
prot-c-2962_50_2	finn-b-C3_SCLC	Small cell lung cancer || id:finn-b-C3_SCLC	|| id:prot-c-2962_50_2	MR IVW	2	1.06028	0.481455	0.0276478	0.116632	2.00394	2.88719	1.12371	7.41819
ebi-a-GCST90026414	finn-b-C3_SCLC	Small cell lung cancer || id:finn-b-C3_SCLC	|| id:ebi-a-GCST90026414	MR Egger	3	0.312059	2.37369	0.916783	-4.34037	4.96449	1.36624	0.0130317	143.235
ebi-a-GCST90026414	finn-b-C3_SCLC	Small cell lung cancer || id:finn-b-C3_SCLC	|| id:ebi-a-GCST90026414	MR IVW	3	0.455853	0.217879	0.0364182	0.0288095	0.882896	1.57752	1.02923	2.41789
ebi-a-GCST90026414	finn-b-C3_SCLC	Small cell lung cancer || id:finn-b-C3_SCLC	|| id:ebi-a-GCST90026414	Weighted mode	3	0.480873	0.305427	0.256055	-0.117763	1.07951	1.61749	0.888906	2.94323
ebi-a-GCST90026414	finn-b-C3_SCLC	Small cell lung cancer || id:finn-b-C3_SCLC	|| id:ebi-a-GCST90026414	Weighted median	3	0.471886	0.260679	0.0702623	-0.0390455	0.982817	1.60301	0.961707	2.67197
ebi-a-GCST90026414	finn-b-C3_SCLC	Small cell lung cancer || id:finn-b-C3_SCLC	|| id:ebi-a-GCST90026414	Simple mode	3	0.482091	0.282277	0.229785	-0.0711719	1.03535	1.61946	0.931302	2.8161

## Sheet: Backward data
id.exposure	id.outcome	outcome	exposure	method	nsnp	b	se	pval	lo_ci	up_ci	or	or_lci95	or_uci95
finn-b-C3_SCLC	ebi-a-GCST90012113	Total testosterone levels || id:ebi-a-GCST90012113	|| id:finn-b-C3_SCLC	MR Egger	10	-0.00596534	0.00431328	0.204032	-0.0144194	0.00248869	0.994052	0.985684	1.00249
finn-b-C3_SCLC	ebi-a-GCST90012113	Total testosterone levels || id:ebi-a-GCST90012113	|| id:finn-b-C3_SCLC	MR IVW	10	-0.000364052	0.00188786	0.847086	-0.00406427	0.00333616	0.999636	0.995944	1.00334
finn-b-C3_SCLC	ebi-a-GCST90012113	Total testosterone levels || id:ebi-a-GCST90012113	|| id:finn-b-C3_SCLC	Weighted mode	10	-6.69529e-05	0.00402428	0.987089	-0.00795453	0.00782063	0.999933	0.992077	1.00785
finn-b-C3_SCLC	ebi-a-GCST90012113	Total testosterone levels || id:ebi-a-GCST90012113	|| id:finn-b-C3_SCLC	Weighted median	10	-0.000122368	0.00243634	0.959942	-0.00489759	0.00465285	0.999878	0.995114	1.00466
finn-b-C3_SCLC	ebi-a-GCST90012113	Total testosterone levels || id:ebi-a-GCST90012113	|| id:finn-b-C3_SCLC	Simple mode	10	-0.00230535	0.00441432	0.61411	-0.0109574	0.00634671	0.997697	0.989102	1.00637
finn-b-C3_SCLC	ebi-a-GCST90020092	Estradiol levels || id:ebi-a-GCST90020092	|| id:finn-b-C3_SCLC	MR Egger	8	0.0159148	0.0180425	0.411678	-0.0194486	0.0512782	1.01604	0.980739	1.05262
finn-b-C3_SCLC	ebi-a-GCST90020092	Estradiol levels || id:ebi-a-GCST90020092	|| id:finn-b-C3_SCLC	MR IVW	8	0.00495107	0.0073442	0.500218	-0.00944356	0.0193457	1.00496	0.990601	1.01953
finn-b-C3_SCLC	ebi-a-GCST90020092	Estradiol levels || id:ebi-a-GCST90020092	|| id:finn-b-C3_SCLC	Weighted mode	8	0.000824777	0.0128879	0.950763	-0.0244356	0.0260851	1.00083	0.975861	1.02643
finn-b-C3_SCLC	ebi-a-GCST90020092	Estradiol levels || id:ebi-a-GCST90020092	|| id:finn-b-C3_SCLC	Weighted median	8	0.00204784	0.00953919	0.83002	-0.016649	0.0207446	1.00205	0.983489	1.02096
finn-b-C3_SCLC	ebi-a-GCST90020092	Estradiol levels || id:ebi-a-GCST90020092	|| id:finn-b-C3_SCLC	Simple mode	8	0.00149625	0.0139681	0.9177	-0.0258813	0.0288738	1.0015	0.974451	1.02929
finn-b-C3_SCLC	prot-a-529	Luteinizing hormone || id:prot-a-529	|| id:finn-b-C3_SCLC	MR Egger	10	0.0147224	0.0338419	0.675035	-0.0516078	0.0810526	1.01483	0.949701	1.08443
finn-b-C3_SCLC	prot-a-529	Luteinizing hormone || id:prot-a-529	|| id:finn-b-C3_SCLC	MR IVW	10	0.00341448	0.0140523	0.808018	-0.024128	0.030957	1.00342	0.976161	1.03144
finn-b-C3_SCLC	prot-a-529	Luteinizing hormone || id:prot-a-529	|| id:finn-b-C3_SCLC	Weighted mode	10	-6.41902e-05	0.026917	0.998149	-0.0528216	0.0526932	0.999936	0.948549	1.05411
finn-b-C3_SCLC	prot-a-529	Luteinizing hormone || id:prot-a-529	|| id:finn-b-C3_SCLC	Weighted median	10	-0.000322512	0.0189979	0.986456	-0.0375584	0.0369133	0.999678	0.963138	1.0376
finn-b-C3_SCLC	prot-a-529	Luteinizing hormone || id:prot-a-529	|| id:finn-b-C3_SCLC	Simple mode	10	-0.00271544	0.028238	0.925499	-0.0580619	0.052631	0.997288	0.943592	1.05404
finn-b-C3_SCLC	prot-c-2962_50_2	PTHrP || id:prot-c-2962_50_2	|| id:finn-b-C3_SCLC	MR IVW	2	0.0111744	0.0451182	0.80439	-0.0772572	0.099606	1.01124	0.925652	1.10474
finn-b-C3_SCLC	ebi-a-GCST90026414	Severe insulin-resistant type 2 diabetes || id:ebi-a-GCST90026414	|| id:finn-b-C3_SCLC	MR Egger	7	-0.114906	0.102572	0.313516	-0.315947	0.086136	0.89145	0.729098	1.08995
finn-b-C3_SCLC	ebi-a-GCST90026414	Severe insulin-resistant type 2 diabetes || id:ebi-a-GCST90026414	|| id:finn-b-C3_SCLC	MR IVW	7	0.0199939	0.0377233	0.596101	-0.0539438	0.0939316	1.0202	0.947485	1.09848
finn-b-C3_SCLC	ebi-a-GCST90026414	Severe insulin-resistant type 2 diabetes || id:ebi-a-GCST90026414	|| id:finn-b-C3_SCLC	Weighted mode	7	-0.0660861	0.0746532	0.410097	-0.212406	0.0802342	0.93605	0.808636	1.08354
finn-b-C3_SCLC	ebi-a-GCST90026414	Severe insulin-resistant type 2 diabetes || id:ebi-a-GCST90026414	|| id:finn-b-C3_SCLC	Weighted median	7	0.0242885	0.049023	0.620282	-0.0717966	0.120374	1.02459	0.93072	1.12792
finn-b-C3_SCLC	ebi-a-GCST90026414	Severe insulin-resistant type 2 diabetes || id:ebi-a-GCST90026414	|| id:finn-b-C3_SCLC	Simple mode	7	0.0731848	0.0864149	0.42953	-0.0961883	0.242558	1.07593	0.908293	1.27451
